# Supplementary material for: Highly Stretchable Fully Biomass Autonomic Self-Healing Polyamide Elastomers and Their Foam for Selective Oil Absorption
Source: Polymers (Basel). 2021 Sep 13;13(18):3089. doi: 10.3390/polym13183089 (PMC8468103; doi:10.3390/polym13183089)
Supplement: Supplementary file 1 [file polymers-13-03089-s001.zip]

Archive with 1 entries (1 files):
- polymers-1356043-supplementary.pdf
